# Supplementary material for: Study on the Pyrolysis and Fire Extinguishing Performance of High-Temperature-Resistant Ultrafine Dry Powder Fire Extinguishing Agents for Aviation Applications
Source: Molecules. 2024 Jul 26;29(15):3500. doi: 10.3390/molecules29153500 (PMC11314109; doi:10.3390/molecules29153500)
Supplement: Supplementary file 1 [file molecules-29-03500-s001.zip]

Archive with 1 entries (1 files):
- molecules-3118440-supplementary.pdf
